# Supplementary material for: Song playbacks demonstrate slower evolution of song discrimination in birds from Amazonia than from temperate North America
Source: PLoS Biol. 2019 Oct 22;17(10):e3000478. doi: 10.1371/journal.pbio.3000478 (PMC6804960; doi:10.1371/journal.pbio.3000478)
Supplement: S1 Data — (XLSX) [file pbio.3000478.s010.xlsx]

## Sheet: Song_Discrimination_Dataset
TAXON.2	TAXON.1	ORDER	FAMILY	PATRY	INNATE_SONG	LEVEL	LATITUDE	SISTER_TAXA_ID	SPECIES_COMPLEX	Number.of.experiments.performed	GENETIC_DISTANCE	Genbank Accessions	D	EUCLIDEAN_DISTANCE_PC1to3..all.measures.	EUCLIDEAN_DISTANCE_PC1to3..frequency.measures.	EUCLIDEAN_DISTANCE_log_song_length	TERRITORIAL_SYSTEM	Notes.on.territorial.system
Selasphorus sasin	Selasphorus rufus	APODIFORMES	Trochilidae	parapatric	YES (tail buzz sounds were used which are innate)	heterospecific	Temperate	1	1	1	0.0275254	Selasphorus rufus: ND2: KJ602323, COI: AY666438; Selasphorus sasin: ND2: KJ602328 - KJ602332; COI: EU834858	1				SEAONALLY_TERRITORIAL	Classified as NON-TERRITORIAL by Tobias, but we treat it as SEASONALLY TERRITORIAL
Piaya melanogaster	Piaya cayana	CUCULIFORMES	Cuculidae	sympatric	YES	heterospecific	Amazon	2	2	1	0.0772801	Piaya cayana: CYTB: KM080999, FJ899170-FJ899177; COI: JN801920, JN801921, FJ028073-FJ028075; Piaya melanogaster: CYTB: AF168111; COI: JN801922, JN801923, JQ175814, JQ175815	1	0.869963	1.15176	0.253934	SEAONALLY_TERRITORIAL
Callipepla californica	Callipepla gambelii	GALLIFORMES	Odontophoridae	parapatric	YES	heterospecific	Temperate	3	3	1	0.0232192	Callipepla gambelii: CYTB: DQ485889; ND2: KR732835; COI: DQ433415, DQ433416; Callipepla californica: CYTB: AB120131; ND2: KR732836; COI: FJ027272, JQ174236, JN850718, JN850719, JN850746	0.9375	1.61619	2.09206	0.795966	SEAONALLY_TERRITORIAL
Dendragopus fuliginosus	Dendragopus obscurus	GALLIFORMES	Phasianidae	parapatric	YES	heterospecific	Temperate	4	4	1	0.0135482	Dendragopus obscurus: CYTB: AF230178; COI: DQ432884, DQ433562, DQ433564, DQ433565; Dendragopus fuliginosus: CYTB: KF208997-209016; COI: DQ433561, DQ433563	1	0.830485	0.521258	0.195862	NON_TERRITORIAL
Passerina cyanea	Passerina amoena	PASSERIFORMES	Cardinalidae	parapatric	NO	heterospecific	Temperate	5	5	4	0.111176	Passerina amoena: CYTB: AF301450, AF301451; ND2: EF529886; COI: JN850735, JN850739, HM033636, DQ433875-DQ433879; Passerina cyanea: CYTB: AF447372, AF301446, AF301447; ND2: AF290111, AF447296, EF529885; COI: DQ434710, HM033640	0.79375	0.377222	0.337354	0.240719	SEAONALLY_TERRITORIAL
Pheucticus melanocephalus	Pheucticus ludovicianus	PASSERIFORMES	Cardinalidae	parapatric	NO	heterospecific	Temperate	6	6	4	0.0566275	Pheucticus ludovicianus: CYTB: EF530010, AF284072; ND2: AF290108, AF447298; ; Pheucticus melanocephalus: CYTB: EF530012; ND2: EF529905, KJ714460-KJ714478	0.669017	0.831776	0.494341	0.296117	SEAONALLY_TERRITORIAL
Piranga ludoviciana	Piranga bidentata	PASSERIFORMES	Cardinalidae	allopatric	NO	heterospecific	Temperate	7	7	2	0.0614754	Piranga bidentata: CYTB: AF011759, AF011760; ND2: KM225011; COI: JQ175877; Piranga ludoviciana: CYTB: EF529998 AY124545, AF011772-AF011774; ND2: AF290109; COI: JN850737, JN850738, HM033671-HM033674	0.6875	2.58548	1.23637	1.42921	SEAONALLY_TERRITORIAL
Certhia americana	Certhia brachydactyla	PASSERIFORMES	Certhidae	allopatric	NO	heterospecific	Temperate	8	8	3	0.124497	Certhia brachydactyla: CYTB: KX002265, DQ196411, DQ196402, DQ196399, DQ196392, DQ196393, DQ196355, DQ196359-DQ196362; ND2: HQ644445; COI: JQ174371, JQ174372, KF946629-KF946636, KP282518, KP282521; Certhia americana: CYTB: DQ196391, DQ196363, DQ196364; ND2: HQ644767-HQ644786; COI: DQ434534, HM033298, HM033300	0.833333	0.723341	0.957883	0.251914	SEAONALLY_TERRITORIAL
Melospiza lincolnii	Melospiza georgiana	PASSERIFORMES	Emberizidae	sympatric	NO	heterospecific	Temperate	9	9	4	0.0343696	Melospiza georgiana: CYTB: AY156182, DQ459514; ND2: DQ459534; COI: DQ434656, DQ434657, HM033527-HM033530; Melospiza lincolnii: CYTB: AY156181; ND2: DQ459535; COI: DQ433800, DQ433801, HM033535-HM033550	0.935065	2.37586	2.93152	0.0993883	SEAONALLY_TERRITORIAL
Passerella iliaca fuliginosa	Passerella iliaca iliaca subspecies group	PASSERIFORMES	Emberizidae	parapatric	NO	intraspecific	Temperate	10	10	2	0.0134128	Passerella iliaca iliaca subspecies group: ND2: AY138927, AY138929; Passerella iliaca fuliginosa subspecies group: ND2: AY138924, AY138932-AY138934	0.449999	0.89607	0.903769	0.243606	SEAONALLY_TERRITORIAL
Pipilo maculatus	Pipilo erythrophthalmus	PASSERIFORMES	Emberizidae	parapatric	NO	heterospecific	Temperate	11	11	9	0.00911262	Pipilo erythrophthalmus: CYTB: FJ547260, AF284075; ND2: FJ547301; COI: DQ434716, DQ433098; Pipilo maculatus: CYTB: FJ547259; ND2: FJ547300; COI: HM033663-HM033670	0.871875	1.8688	1.92075	0.426161	SEAONALLY_TERRITORIAL
Zonotrichia leucophrys	Zonotrichia albicollis	PASSERIFORMES	Emberizidae	sympatric	NO	heterospecific	Temperate	12	12	2	0.0291129	Zonotrichia albicollis: CYTB: AF284076, EF529931; ND2: EF529822, KJ455699; Zonotrichia leucophrys: CYTB: KC007555, EU325785, AF305745-AF305764; ND2: KC007570, AY138926; ND2: AY138926, KC007570	1	2.64693	2.69546	0.382936	SEAONALLY_TERRITORIAL
Carpodacus purpureus	Carpodacus cassinii	PASSERIFORMES	Frigillidae	parapatric	NO	heterospecific	Temperate	13	13	1	0.0751152	Carpodacus cassinii: CYTB: KF194124, EF371059; ND2: KC292803-KC292805, KC292812, KC292813, KC292815, KF194151; COI: DQ433433-DQ433437; Carpodacus purpureus: CYTB: KF194122; ND2: KF194160, KC292793-KC292796, KC292806-KC292808, KC292814; COI: DQ434520-DQ434522, HM033236-HM033243, AY666335, AY666382, DQ433433-DQ433437	0	0.416149	0.890898	0.0170056	SEAONALLY_TERRITORIAL
Sclerurus rufigularis brunnescens	Sclerurus rufigularis rufigularis	PASSERIFORMES	Furnariidae	allopatric	YES	intraspecific	Amazon	15	15	1	0.0610733	Sclerurus rufigularis rufigularis: CYTB: JQ903699-JQ903704; Sclerurus rufigularis brunnescens ECc : CYTB: JQ903705-JQ903714	0	2.30755	1.7236	0.313928	YEAR-ROUND_TERRITORIAL
Cardellina pusilla chryseola	Cardellina pusilla pusilla	PASSERIFORMES	Parulidae	parapatric	NO	intraspecific	Temperate	16	16	4	0.0112114	Cardellina pusilla pusilla: COI: HM033956-HM033958, HM033966, HM033967; Cardellina pusilla chryseola: COI: HM033959, HM033963, HM033969, HM033970	0.14112	1.04103	0.775081	0.0553183	SEAONALLY_TERRITORIAL
Agelaius phoeniceus	Agelaius tricolor	PASSERIFORMES	Icteridae	sympatric	NO	heterospecific	Temperate	18	18	2	0.0722095	Agelaius tricolor: CYTB: AF089011; ND2: JX512633-JX512642, AF109949; COI: JQ173923; Agelaius phoeniceus: CYTB: AF089004, AF089008, AF290173, EF177804-EF177811; ND2: JX512615-JX512632, AF099354, AF290134; COI: JN850747, DQ434248, HM033217	1	1.20759	1.47865	0.36156	SEAONALLY_TERRITORIAL
Sturnella magna	Sturnella neglecta	PASSERIFORMES	Icteridae	sympatric	NO	heterospecific	Temperate	19	19	3	0.0512118	Sturnella neglecta: CYTB: AF089064, AF290164, FJ154622, FJ154650-FJ154658, EF529952; ND2: AF099360, AF290127, EF529841, FJ154677, FJ154697-FJ154702, FJ154705; COI: AY666240, AY666252, AY666329, EU525528-EU525530; Sturnella magna: CYTB: FJ154632-FJ154649, FJ154656, FJ154657; ND2: FJ154679-FJ154704; COI: KM894385, AY666267	1	1.11957	1.3517	0.179458	SEAONALLY_TERRITORIAL
Xanthocephalus xanthocephalus	Dolichonyx oryzivorus	PASSERIFORMES	Icteridae	sympatric	NO	heterospecific	Temperate	20	20	2	0.126067	Dolichonyx oryzivorus: CYTB: AF089022, AF290165, AF447367; COI: FJ027511, FJ027512, DQ434585, DQ434586; Xanthocephalus xanthocephalus: CYTB: AF089067; COI: JN850681, JN850682, JN850708, KF810935, DQ434233-DQ434235	0.897059	1.73281	1.97661	0.339977	SEAONALLY_TERRITORIAL
Toxostoma rufum	Toxostoma longirostre	PASSERIFORMES	Mimidae	allopatric	NO	heterospecific	Temperate	21	21	1	0.0528505	Toxostoma longirostre: CYTB: AF130235; ND2: JN799688, JN799689; COI: HM033840, JN806015, JN806016; Toxostoma rufum: CYTB: AF130237; ND2: AY758200, JN799679; COI: DQ434781-DQ434784, HM033841	1	1.23766	0.263913	0.780288	SEAONALLY_TERRITORIAL
Poecile atricapillus	Poecile carolinensis	PASSERIFORMES	Paridae	parapatric	NO	heterospecific	Temperate	22	22	1	0.0669845	Poecile carolinensis: CYTB: AF347940, AF347941; ND2: KF183903, KF183904, KF932924; COI: HM033705, HM033706, DQ433130; Poecile atricapillus: CYTB: EU834875, JF828072, AF347937, AF284066; ND2: KF183899, KX998627; COI: HM033688-HM033704, AY666351	0	2.41523	2.74804	0.23788	SEAONALLY_TERRITORIAL
Poecile gambeli (western clade approximately corresponding to subsp. Inyoensis)	Poecile gambeli (eastern clade approximately corresponding to subsp. baileyae and gambeli)	PASSERIFORMES	Paridae	parapatric	NO	intraspecific	Temperate	23	23	3	0.0547335	Poecile gambeli EASTERN CLADE INTERIOR: CYTB: AF347939; Poecile gambeli WESTERN CLADE: CYTB: AF347938	1	0.936161	1.93888	0.100151	SEAONALLY_TERRITORIAL
Poecile rufescens	Poecile hudsonicus	PASSERIFORMES	Paridae	sympatric	NO	heterospecific	Temperate	24	24	2	0.0377081	Poecile hudsonicus: CYTB: AF347949; ND2: KF183905; COI: DQ433980; Poecile rufescens: CYTB: AY309247, EU075483-EU075501, AF347948, AF347949; ND2: KF183907, KF183908; COI: HM033707-HM033710, DQ433132, DQ433981-DQ433986	1	0.509939	0.530598	0.0236548	SEAONALLY_TERRITORIAL
Geothlypis tolmiei	Geothlypis philadelphia	PASSERIFORMES	Parulidae	parapatric	NO	heterospecific	Temperate	25	25	2	0.0218624	Geothlypis philadelphia: CYTB: FJ653079, GU932399; ND2: FJ605351, DQ233490; COI: DQ433854, DQ433854, DQ434688, DQ434689, HM033594-HM033597; Geothlypis tolmiei: CYTB: AF383029, FJ653080, GU932400; ND2: AF383145, FJ605352; COI: JQ175619, DQ434690, HM033598-HM033600, HM033602-HM033604, DQ433052	0.928571	0.588956	0.562733	0.15193	SEAONALLY_TERRITORIAL
Geothlypis trichas trichas	Geothlypis trichas (western clade: subsp. arizela, campicola, occidentalis)	PASSERIFORMES	Parulidae	parapatric	NO	intraspecific	Temperate	26	26	5	0.0145213	Geothlypis trichas WEST: CYTB: FJ653066, FJ653067, FJ653071, FJ653074, FJ653075; Geothlypis trichas EAST: CYTB: FJ653068-FJ653070, FJ653072, FJ653073, FJ653076	0.740787	0.829931	0.858015	0.119755	SEAONALLY_TERRITORIAL
Oreothlypis celata lutescens	Oreothlypis celata celata	PASSERIFORMES	Parulidae	parapatric	NO	intraspecific	Temperate	28	28	2	0.00807909	Oreothlypis celata EAST: CYTB: AY216813, AY216814; Oreothlypis celata PACIFIC: CYTB: AF489902, AY030123	0.0384615	2.13581	2.11354	0.30617	SEAONALLY_TERRITORIAL
Parkesia noveboracensis	Parkesia motacilla	PASSERIFORMES	Parulidae	sympatric	NO	heterospecific	Temperate	29	29	2	0.061872	Parkesia motacilla: CYTB: AY216856, GU932366; COI: DQ433174, DQ433175; Parkesia noveboracensis: CYTB: AF383001, EU325772, GU932367; COI: HM033766-HM033784	1	0.510895	0.936489	0.429347	SEAONALLY_TERRITORIAL
Setophaga coronata coronata	Setophaga coronata nigrifrons	PASSERIFORMES	Parulidae	parapatric	NO	intraspecific	Temperate	30	30	1	0.0372974	Setophaga coronata nigrifrons: CYTB: KC999883-KC999885; Setophaga coronata coronata: CYTB: KC999886-KC999888	1	0.453796	1.59514	0.0242211	SEAONALLY_TERRITORIAL
Setophaga fusca	Setophaga castanea	PASSERIFORMES	Parulidae	sympatric	NO	heterospecific	Temperate	31	31	1	0.0593018	Setophaga castanea: CYTB: EU815675, AY2168354; Setophaga fusca: CYTB: AY340208; COI: DQ434568, HM033351-HM033353, AY666301	1	0.517017	0.678072	0.206655	SEAONALLY_TERRITORIAL
Pipra rubricapilla	Pipra erythropygius	PASSERIFORMES	Pipridae	parapatric	YES	heterospecific	Amazon	34	34	3	0.0424944	Pipra erythropygius: COI: JX487758, JN801930, JX487759, JX487765, JX487766, JX487774, JX487775; Pipra rubricapilla: COI: JN801932	0.514706	0.759563	0.866882	0.452097	NON_TERRITORIAL
Pipra fillicauda	Pipra fascicauda	PASSERIFORMES	Pipridae	parapatric	YES	heterospecific	Amazon	35	35	1	0.033754	Pipra fascicauda: CYTB: AF453817; Pipra fillicauda: CYTB: unpublished individuals AMA402, B42687	0	0.571081	0.813284	0.229702	NON_TERRITORIAL
Polioptila caerulea caerulea	Polioptila caerulea amoenissima	PASSERIFORMES	Polioptilidae	parapatric	NO	intraspecific	Temperate	36	36	1	0.0450112	Polioptila caerulea WEST: CYTB: AY352535; Polioptila caerulea EAST: CYTB: AF027845	0.352273	0.788325	1.21954	1.56156	SEAONALLY_TERRITORIAL
Mermeciza fortis	Mermeciza immaculata	PASSERIFORMES	Thamnophilidae	allopatric	YES	heterospecific	Amazon	38	38	1	0.0507855	Mermeciza immaculata: CYTB: GU215250, GU215251, EF639966; Mermeciza fortis: CYTB: EF639964	0.785714	1.28949	0.851898	0.0846216	YEAR-ROUND_TERRITORIAL
Mermeciza melanoceps	Mermeciza goeldii	PASSERIFORMES	Thamnophilidae	parapatric	YES	heterospecific	Amazon	39	39	3	0.0321509	Mermeciza goeldii: CYTB: EF640002; Mermeciza melanoceps: CYTB: EF640004	0	0.602145	0.59278	0.117223	YEAR-ROUND_TERRITORIAL
Myrmotherula haematonota	Myrmotherula fjeldsaai	PASSERIFORMES	Thamnophilidae	parapatric	YES	heterospecific	Amazon	40	40	2	0.00728551	Myrmotherula fjeldsaai: CYTB: KM236397, KM236398; Myrmotherula haematonota: CYTB: JX213547, KM236396	0	0.553345	0.535881	0.154956	YEAR-ROUND_TERRITORIAL
Myrmotherula menetresii menetresii (Southern Peru)	Myrmotherula menetresii pallida	PASSERIFORMES	Thamnophilidae	allopatric	YES	intraspecific	Amazon	41	41	2	0.0449474	Myrmotherula menetresii menetresii (Southern Peru) : CYTB: HM637171; Myrmotherula menetresii pallida : CYTB: KM236429, AY676955	0	1.28341	1.36336	0.14457	YEAR-ROUND_TERRITORIAL
Thamnomanes saturninus	Thamnomanes ardesiacus	PASSERIFORMES	Thamnophilidae	parapatric	YES	heterospecific	Amazon	42	42	7	0.0807791	Thamnomanes ardesiacus: CYTB: HM637152, ND2: HM637242; COI: JX487946-JX487965; Thamnomanes saturninus: CYTB: EF639990; ND2: EF640057; COI: JN802027	0.253333	0.964009	1.30795	0.247893	YEAR-ROUND_TERRITORIAL
Thamnomanes schistogynus	Thamnomanes caesius	PASSERIFORMES	Thamnophilidae	parapatric	YES	heterospecific	Amazon	43	43	5	0.0543358	Thamnomanes caesius: CYTB: AY676947; ND2: EF030288; Thamnomanes schistogynus: CYTB: HM637153, ND2: HM637243	0.125	1.23023	1.12226	0.170045	YEAR-ROUND_TERRITORIAL
Willisornis poecilinotus lepidonota	Willisornis poecilinotus griseiventris (Bolivia)	PASSERIFORMES	Thamnophilidae	unknown	YES	intraspecific	Amazon	44	44	1	0.0373411	Willisornis poecilinotus griseiventris (Bolivia): CYTB: KR781180, KR781183-KR781185, KR781188-KR781191; Willisornis poecilinotus lepidonota: CYTB: GU215238	0	1.04855	0.817901	0.153214	YEAR-ROUND_TERRITORIAL
Eucometis penicillata penicillata	Eucometis penicillata palida	PASSERIFORMES	Thraupidae	allopatric	NO	intraspecific	Amazon	45	45	1	0.060816	Eucometis penicillata palida: CYTB: EF529961, GU215312; Eucometis penicillata penicillata: CYTB: KX836008-KX836032, GU215311, AF006231, FJ799875, FJ799876, AY228059	0	1.32529	1.13968	1.09072	SEAONALLY_TERRITORIAL
Microrhopias quixensis quixensis/intercedens	Microrhopias quixensis virgatus/consobrina	PASSERIFORMES	Thamnophilidae	allopatric	YES	intraspecific	Amazon	46	46	2	0.0863592	Microrhopias quixensis virgatus/consobrina: CYTB: GU215239-GU215243; Microrhopias quixensis quixensis/intercedens: CYTB: EF639960	2.5e-06	0.992672	0.963605	0.179587	YEAR-ROUND_TERRITORIAL
Oryzoborus angolensis torrida	Oryzoborus funerea aethiops	PASSERIFORMES	Thraupidae	parapatric	NO	heterospecific	Amazon	47	47	1	0.0100856	Oryzoborus funerea aethiops: CYTB: GU215317, GU215318, EF529963; Oryzoborus angolensis torrida: CYTB: AF310055, GU215315, GU215316	0.166667	0.718166	0.581367	0.783254	SEAONALLY_TERRITORIAL
Thraupis episcopus	Thraupis sayaca	PASSERIFORMES	Thraupidae	parapatric	NO	heterospecific	Amazon	48	48	1	0.0289237	Thraupis sayaca: CYTB: EU648003; ND2: EU648106; COI: JN802042, FJ028437-FJ028441, KM896623; Thraupis episcopus: CYTB: EU442336, EU648000, AF290153, AF089065, AY329477, EF529993, GU215358; ND2: EU648103, FJ176110-FJ176114, AF290116; COI: JQ176455, KM894388, KM894390, JQ176458	0.916667	0.69716	1.0552	0.741963	NON_TERRITORIAL
Tityra semifasciata	Tityra cayana	PASSERIFORMES	Tityridae	sympatric	YES	heterospecific	Amazon	50	50	2	0.0745072	Tityra cayana: CYTB: KM081392; ND2:DQ363963, DQ363964; COI: JQ176494-JQ176497 ; Tityra semifasciata: CYTB: FJ899399-FJ899402; ND2: DQ363967-DQ363969; COI: JQ176501	0.5	0.436641	0.402495	0.942404	SEAONALLY_TERRITORIAL
Catherpes mexicanus	Hylorchilus navai	PASSERIFORMES	Troglodytidae	parapatric	NO	heterospecific	Temperate	51	51	1	0.17351	Hylorchilus navai: CYTB: AY352531; Catherpes mexicanus: CYTB: AY352522	1	1.24521	1.22546	0.764165	YEAR-ROUND_TERRITORIAL
Nannus hiemalis	Nannus pacificus	PASSERIFORMES	Troglodytidae	parapatric	NO	heterospecific	Temperate	53	53	9	0.0596853	Nannus pacificus: CYTB: KF209109-KF209128; Nannus hiemalis: CYTB: AY156492-AY156507	0.865855	1.09549	0.948432	0.34524	SEAONALLY_TERRITORIAL
Pheugopedius genibarbis	Pheugopedius coraya	PASSERIFORMES	Troglodytidae	parapatric	NO	heterospecific	Amazon	54	54	6	0.118635	Pheugopedius coraya: CYTB: DQ415688, AY352542; Pheugopedius genibarbis: CYTB: DQ415682, DQ415683	0.59061	1.62758	1.39402	0.650036	YEAR-ROUND_TERRITORIAL
Turdus migratorius	Turdus rufitorques	PASSERIFORMES	Turdidae	allopatric	NO	heterospecific	Temperate	57	57	3	0.00614778	Turdus rufitorques: CYTB: DQ910991; Turdus migratorius: CYTB: DQ910962	0.30914	0.807425	0.538373	0.723225	SEAONALLY_TERRITORIAL
Contopus sordidulus	Contopus virens	PASSERIFORMES	Tyrannidae	allopatric	YES	heterospecific	Temperate	58	58	1	0.049508	Contopus virens: CYTB: AF447609, AF447610; ND2: AF447636, AF447637; Contopus sordidulus: CYTB: AF447607, AF447608; ND2: AF447634, AF447635	1	2.06832	2.76287	0.555304	SEAONALLY_TERRITORIAL
Empidonax oberholseri	Empidonax hammondii	PASSERIFORMES	Tyrannidae	sympatric	YES	heterospecific	Temperate	60	60	3	0.0656318	Empidonax hammondii: CYTB: AY030103, AY143194; ND2: AY030124, AY143221; COI: JN850669, KT806383, DQ433614-DQ433617; Empidonax oberholseri: CYTB: AY143198, AY143199; ND2: AY143225, AY143226; COI: KT806379-KT806382	0.268266	1.10476	0.963632	0.341761	SEAONALLY_TERRITORIAL
Empidonax traillii	Empidonax alnorum	PASSERIFORMES	Tyrannidae	sympatric	YES	heterospecific	Temperate	61	61	4	0.0452961	Empidonax alnorum: CYTB: AY143187, AY143188; ND2: AY143213-AY143215; COI: DQ433597, DQ433599, DQ433601, DQ433602, DQ433596, DQ433598, GU116562; Empidonax traillii: CYTB: AF297257-AF297274; ND2: AY143229, AY143230; COI: DQ433621-DQ433623	0.96875	0.872504	0.851589	0.202773	SEAONALLY_TERRITORIAL
Mionectes oleagineus oleagineus	Mionectes oleagineus pacificus	PASSERIFORMES	Tyrannidae	allopatric	YES	intraspecific	Amazon	62	62	3	0.0336198	Mionectes oleagineus pacificus: CYTB: EF110848; Mionectes oleagineus oleagineus: CYTB: EF110853, EF110857, EF110858	0.821429	1.54693	1.99526	1.4315	NON_TERRITORIAL
Vireo gilvus gilvus (Eastern group)	Vireo gilvus swainsoni (Western group)	PASSERIFORMES	Vireonidae	parapatric	NO	intraspecific	Temperate	64	64	4	0.0534977	Vireo gilvus swainsoni (Western group): ND2: KM115314, KM115315, KM115317-KM115321; Vireo gilvus gilvus (Eastern group): ND2: KM115316, KM115322	0.108333	1.04955	0.988854	0.204235	SEAONALLY_TERRITORIAL
Vireo huttoni obscurus (Pacific clade)	Vireo huttoni stephensi (Mexican / Arizona clade)	PASSERIFORMES	Vireonidae	allopatric	NO	intraspecific	Temperate	65	65	2	0.00790791	Vireo huttoni stephensi (Mexican / Arizona clade): ND2: KM115326; Vireo huttoni obscurus (Pacific clade): ND2: KM115332	0.5	2.56067	2.65247	0.365894	SEAONALLY_TERRITORIAL
Momotus momota microstephanus	Momotus subrufescens argenticinctus	PICIFORMES	Momotidae	allopatric	YES	heterospecific	Amazon	66	66	1	0.065876	Momotus subrufescens argenticinctus: COI: EU442306; Momotus momota microstephanus: COI: JX487647	1	0.713829	0.649076	0.0472823	YEAR-ROUND_TERRITORIAL
Dryobates villosus	Dryobates albolarvatus	PICIFORMES	Picidae	sympatric	YES	heterospecific	Temperate	68	68	2	0.0575426	Dryobates albolarvatus: CYTB: AF389303,DQ159045-DQ159056 ; Dryobates villosus: CYTB: KF209039, AY942890, EU075502-EU075519	1				YEAR-ROUND_TERRITORIAL
Melanerpes carolinus	Melanerpes aurifrons	PICIFORMES	Picidae	parapatric	YES	heterospecific	Temperate	69	69	1	0.0468808	Melanerpes aurifrons: CYTB: EU442340, FJ161007-FJ161009, DQ479255; ND2: KY302734, KY288596; COI: DQ433009; Melanerpes carolinus: CYTB: U89192; ND2: DQ361284, KY302739-KY302743, KY288598; COI: DQ434638-DQ434641, AF272587, AF272588, AY942873, DQ433009	0.539216				YEAR-ROUND_TERRITORIAL
Ramphastos vitellinus	Ramphastos brevis	PICIFORMES	Ramphastidae	allopatric	YES	heterospecific	Amazon	71	71	1	0.0312313	Ramphastos brevis: CYTB: AY959843, AY959844; ND2: AY959870, AY959871; Ramphastos vitellinus: CYTB: AY560623, GQ457993, AY959835, AY959836; ND2: GQ458007, AY959862, AY959863	0	1.09223	1.15786	0.105479	SEAONALLY_TERRITORIAL
Trogon melanurus	Trogon comptus	TROGONIFORMES	Trogonidae	allopatric	YES	heterospecific	Amazon	73	73	1	0.054107	Trogon comptus: CYTB: U94804; ND2: AY625201, EU603792-EU603794; Trogon melanurus: CYTB: U94805; ND2: AY625200, EU603823-EU603827, EU603830, EU603831, EU603833, EU603834	0	2.09992	1.01452	1.7614	YEAR-ROUND_TERRITORIAL
Trogon viridis	Trogon chionurus	TROGONIFORMES	Trogonidae	allopatric	YES	heterospecific	Amazon	74	74	2	0.0623122	Trogon chionurus: ND2: EU603903, EU603904; Trogon viridis: ND2: EU603905, EU603906	0.5	1.58549	1.30836	0.624494	YEAR-ROUND_TERRITORIAL
Ramphocaenus melanurus badius	Ramphocaenus melanurus rufiventris	PASSERIFORMES	Polioptilidae	allopatric	NO	intraspecific	Amazon	75	75	2	0.14326	Ramphocaenus melanurus rufiventris: ND2: MG903266-MG903268, MG903274-MG903276, MG903279, MG903280; Ramphocaenus melanurus badius: ND2: MG903231, MG903232, MG903238, MG903247, MG903248, MG903261-MG903264	0.5	1.41956	1.38454	0.202344	YEAR-ROUND_TERRITORIAL
Sitta canadensis	Sitta villosa	PASSERIFORMES	Sittidae	allopatric	NO	heterospecific	Temperate	76	76	2	0.110655	Sitta villosa: CYTB: U63403; COI: KJ467158; Sitta canadensis: CYTB: U63402; COI: JN850725, DQ434088-DQ434090, HM033802	1	1.64598	1.63962	0.776939	SEAONALLY_TERRITORIAL
Thamnophilus murinus	Thamnophilus schistaceus	PASSERIFORMES	Thamnophilidae	sympatric	YES	heterospecific	Amazon	77	77	4	0.113588	Thamnophilus schistaceus: CYTB: EF030337; ND2: EF030306; Thamnophilus murinus: CYTB: EF030329; ND2: JQ445859, JQ445860, JQ445864-JQ445878, EF030298	0.371528	1.00505	1.291	0.225059	YEAR-ROUND_TERRITORIAL
Icterus bullockii	Icterus pustulatus	PASSERIFORMES	Icteridae	sympatric	NO	heterospecific	Temperate	79	79	2	0.0318321	Icterus pustulatus: CYTB: AF099305, AF099306, AY611478; ND2: AF099349, AF099350; COI: KM894334; Icterus bullockii: CYTB: AF089029, AF099278, AF290167, AY611476, EF529950; ND2: AF099314, AF099315, AF290130, EF529839; COI: DQ433686-DQ433690	0.5	0.808575	0.874094	0.216722	SEAONALLY_TERRITORIAL	treated as YEAR-ROUND TERRITORIAL by Tobias et al, but we treat as SEASONALLY TERRITORIAL
Myrmotherula longipennis paraensis	Myrmotherula longipennis ochrogyna	PASSERIFORMES	Thamnophilidae	parapatric	YES	intraspecific	Amazon	80	80	2	0.0327806	Myrmotherula longipennis RONDONIA: CYTB: unpublished Gouldi samples TLPA137, TLPA337; Myrmotherula longipennis paraensis: CYTB: unpublished Gouldi samples TLPB169, TLPC009, BR163045	0.85	1.33334	1.36984	0.0862713	YEAR-ROUND_TERRITORIAL
Ramphocelus carbo	Ramphocelus huallaga	PASSERIFORMES	Thraupidae	parapatric	NO	heterospecific	Amazon	81	81	1	0.0120746	Ramphocelus melanogaster: CYTB: FJ799883; Ramphocelus carbo: CYTB: KP995895	0	0.468583	0.527461	0.157052	SEAONALLY_TERRITORIAL
Cistothorus palustris (eastern clade)	Cistothorus palustris (western clade)	PASSERIFORMES	Troglodytidae	parapatric	NO	intraspecific	Temperate	82	82	5	0.100505	Cistothorus palustris (western clade): COI: HM033302-HM033305, JN850672, AY666556; Cistothorus palustris (eastern clade): COI: AY666425, AY666544, AY666554	0.802609	0.706183	0.643115	0.149323	SEAONALLY_TERRITORIAL
Microbates collaris	Microbates cinereiventris	PASSERIFORMES	Polioptilidae	parapatric	NO	heterospecific	Amazon	84	84	1	0.126087	Microbates cinereiventris: ND2: MG902972, MG902975, MG902977, MG902978, MG902980, MG902981; Microbates collaris: ND2: JQ445550-JQ445558, MG902982-MG902998	0	0.550306	0.919898	0.214655	YEAR-ROUND_TERRITORIAL
Campephilus rubricollis (North of Amazon River)	Campephilus rubricollis (South of Amazon River)	PICIFORMES	Picidae	allopatric	YES	intraspecific	Amazon	85	85	3	0.0542949	Campephilus rubricollis (South of Amazon River): COI: JQ174248; Campephilus rubricollis (North of Amazon River): COI: JQ174249, JQ174250, JN801528	0.75				YEAR-ROUND_TERRITORIAL
Polioptila guianensis clementsi	Polioptila guianensis paraensis	PASSERIFORMES	Polioptilidae	allopatric	NO	intraspecific	Amazon	86	86	1	0.0314788	Polioptila guianensis paraensis: ND2: MG903104, MG903105; Polioptila guianensis clementsi: ND2: MG903082	0.833333	1.24824	1.32269	0.301164	SEAONALLY_TERRITORIAL
Myrmelastes leucostigma subplumbeus	Myrmelastes rufifacies	PASSERIFORMES	Thamnophilidae	allopatric	YES	heterospecific	Amazon	87	87	2	0.0703952	Myrmelastes rufifacies: ND2: MH404726-MH404728; Myrmelastes leucostigma subplumbeus: ND2: KM236336, JQ445776, JQ445777	0.923077	0.939059	1.34536	0.161976	YEAR-ROUND_TERRITORIAL
Dendrexetastes rufigula	Nasica longirostris	PASSERIFORMES	Furnariidae	sympatric	YES	heterospecific	Amazon	88	88	1	0.122831	Nasica longirostris: CYTB: AY442995, KY510693, AY089797; Dendrexetastes rufigula: CYTB: KY510708-KY510714, AY443001	1	1.93522	1.78497	0.542892	YEAR-ROUND_TERRITORIAL
Galbula cyanicollis	Galbula albirostris	PICIFORMES	Galbulidae	parapatric	YES	heterospecific	Amazon	91	91	1	0.0473836	Galbula albirostris: ND2: JQ445377-JQ445396; Galbula cyanicollis: ND2: MH404687-MH404691	0	1.07753	1.63139	0.0386241	YEAR-ROUND_TERRITORIAL
Glyphorynchus spirurus castelnaudii (north of Amazon, west of Napo)	Glyphorynchus spirurus rufigularis	PASSERIFORMES	Furnariidae	allopatric	YES	intraspecific	Amazon	14A	14	2	0.0592662	Glyphorynchus spirurus rufigularis: CYTB: FJ899298-FJ8992300, FJ899302; Glyphorynchus spirurus castelnaudii (north of Amazon, west of Napo): CYTB: FJ899305	0.691176	0.524461	0.588709	0.127827	YEAR-ROUND_TERRITORIAL
Glyphorynchus spirurus rufigularis	Glyphorynchus spirurus pectoralis	PASSERIFORMES	Furnariidae	allopatric	YES	intraspecific	Amazon	14B	14	2	0.0426061	Glyphorynchus spirurus pectoralis: CYTB: FJ899304; Glyphorynchus spirurus rufigularis: CYTB: FJ899298-FJ8992300, FJ899302	1	1.20311	1.79014	0.0419407	YEAR-ROUND_TERRITORIAL
Glyphorynchus spirurus castelnaudii (north of Amazon, west of Napo)	Glyphorynchus spirurus albigularis	PASSERIFORMES	Furnariidae	allopatric	YES	intraspecific	Amazon	14C	14	2	0.0772916	Glyphorynchus spirurus albigularis: CYTB: FJ899295, FJ899296, FJ899301; Glyphorynchus spirurus castelnaudii (north of Amazon, west of Napo): CYTB: FJ899305	1	2.36744	1.61679	1.25237	YEAR-ROUND_TERRITORIAL
Xiphorhynchus guttatus guttatoides	Xiphorhynchus sussurans	PASSERIFORMES	Furnariidae	parapatric	YES	heterospecific	Amazon	17A	17	1	0.0826125	Xiphorhynchus sussurans: CYTB: KX836034, KX836038-KX836041, KX836047, KX836051-KX836056, KX836059, KX836061, KX836063, KX836064, EF202817, AY089800, KX836033, KX836035-KX836037, KX836042-KX836046, KX836048-KX836050, KX836057, KX836058, KX836060, KX836062, KX836065; Xiphorhynchus guttatus guttatoides : CYTB: KP775729-KP775747	1	2.09427	1.45213	0.397502	SEAONALLY_TERRITORIAL
Xiphorhynchus guttatus eytoni	Xiphorhynchus guttatus guttatoides	PASSERIFORMES	Furnariidae	parapatric	YES	intraspecific	Amazon	17B	17	3	0.0230273	Xiphorhynchus guttatus guttatoides: CYTB: KP775743-KP775747; ND2: KP775787-KP775797; Xiphorhynchus guttatus eytoni: CYTB: KP775709-KP775711, KP775713-KP775716; ND2: KP775759-KP775764	1	1.24267	1.61964	0.412834	SEAONALLY_TERRITORIAL
Oreothlypis ruficapilla ruficapilla	Oreothlypis ruficapilla ridgwayi	PASSERIFORMES	Parulidae	allopatric	NO	intraspecific	Temperate	27A	27	6	0.02035	Oreothlypis ruficapilla ridgwayi: CYTB: AY216805, AY216806, GU932421, AF256510; Oreothlypis ruficapilla ruficapilla: CYTB: AY640935, AY216803, AY216804	0.616147	0.617949	0.605317	0.147135	SEAONALLY_TERRITORIAL
Oreothlypis ruficapilla ridgwayi	Oreothlypis crissalis	PASSERIFORMES	Parulidae	allopatric	NO	heterospecific	Temperate	27B	27	3	0.0252067	Oreothlypis crissalis: CYTB: AY216815, GU932418; Oreothlypis ruficapilla ridgwayi: CYTB: AY216805, AY216806, GU932421, AF256510	0.833333	0.762478	0.974501	0.190012	SEAONALLY_TERRITORIAL
Oreothlypis ruficapilla ridgwayi	Oreothlypis luciae	PASSERIFORMES	Parulidae	parapatric	NO	heterospecific	Temperate	27C	27	4	0.0106698	Oreothlypis luciae: CYTB: AY216801, AY216802, GU932419; Oreothlypis ruficapilla ridgwayi: CYTB: AY216805, AY216806, GU932421, AF256510	0.786654	0.969599	1.1467	0.1327	SEAONALLY_TERRITORIAL
Oreothlypis ruficapilla ridgwayi	Oreothlypis virginiae	PASSERIFORMES	Parulidae	allopatric	NO	heterospecific	Temperate	27D	27	2	0.0199248	Oreothlypis virginiae: CYTB: AY309246, AY216807, AY216808, GU932422; Oreothlypis ruficapilla ridgwayi: CYTB: AY216805, AY216806, GU932421, AF256510	0.732065	0.64434	0.404926	0.0548125	SEAONALLY_TERRITORIAL
Setophaga occidentalis	Setophaga chrysoparia or virens	PASSERIFORMES	Parulidae	allopatric	NO	heterospecific	Temperate	32A	32	4	0.026244	Setophaga chrysoparia or virens: CYTB: EU815691, EU325770; COI: DQ434584, AY66638, HM033445-HM033451; Setophaga occidentalis: CYTB: EU815684; COI: DQ433582-DQ433584, EU815666	0.444444	0.853088	1.19222	0.196202	SEAONALLY_TERRITORIAL
Setophaga occidentalis	Setophaga townsendi	PASSERIFORMES	Parulidae	parapatric	NO	heterospecific	Temperate	32B	32	3	0.00901149	Setophaga townsendi: CYTB: EU815690; Setophaga occidentalis: CYTB: EU815684	1	0.82112	0.8608	0.155314	SEAONALLY_TERRITORIAL
Lepidothrix coronata (Napo Clade: north of Maranon and west of Napo Rivers)	Lepidothrix coronata (N. Amazon Clade: north of Amazon and east of Napo Rivers)	PASSERIFORMES	Pipridae	allopatric	YES	intraspecific	Amazon	33A	33	2	0.017958	Lepidothrix coronata (N. Amazon Clade: north of Amazon and east of Napo Rivers): CYTB: FJ899381, FJ899382; Lepidothrix coronata (Napo Clade: north of Maranon and west of Napo Rivers): CYTB: FJ899380	0.527778	0.796528	1.63781	0.174055	NON_TERRITORIAL
Lepidothrix coronata (N. Amazon Clade: north of Amazon and east of Napo Rivers)	Lepidothrix coronata velutina/minuscula	PASSERIFORMES	Pipridae	allopatric	YES	intraspecific	Amazon	33B	33	1	0.0445007	Lepidothrix coronata velutina/minuscula: CYTB: FJ899379; Lepidothrix coronata (N. Amazon Clade: north of Amazon and east of Napo Rivers): CYTB: FJ899380-FJ899382	1	1.07537	1.46136	0.517042	NON_TERRITORIAL
Lepidothrix coronata (Napo Clade: north of Maranon and west of Napo Rivers)	Lepidothrix coronata caelestipileata	PASSERIFORMES	Pipridae	allopatric	YES	intraspecific	Amazon	33C	33	1	0.0347361	Lepidothrix coronata caelestipileata: CYTB: FJ899377, FJ899378; Lepidothrix coronata (Napo Clade: north of Maranon and west of Napo Rivers): CYTB: FJ899380-FJ899382	0.625	0.15993	0.757303	0.0638972	NON_TERRITORIAL
Hypocnemis peruviana saturata	Hypocnemis peruviana peruviana	PASSERIFORMES	Thamnophilidae	allopatric	YES	intraspecific	Amazon	37A	37	3	0.0185412	Hypocnemis peruviana peruviana: ND2: EU339961, EU339963, EU339945; Hypocnemis peruviana saturata: ND2: EU339952-EU339956	0.256579	0.792391	0.638081	0.01626	YEAR-ROUND_TERRITORIAL
Hypocnemis peruviana	Hypocnemis cantator cantator	PASSERIFORMES	Thamnophilidae	allopatric	YES	heterospecific	Amazon	37B	37	2	0.047632	Hypocnemis cantator cantator: ND2: JQ445508, JQ445509; COI: JX487581-JX487587, JX487589; Hypocnemis peruviana: ND2: KC768895-KC768898; COI: JX487584, JX487585, JX487588	0.0584559	0.565849	1.17964	0.141821	YEAR-ROUND_TERRITORIAL
Hypocnemis peruviana	Hypocnemis flavescens	PASSERIFORMES	Thamnophilidae	allopatric	YES	heterospecific	Amazon	37C	37	1	0.0434714	Hypocnemis flavescens: ND2: JQ445511-JQ445530, KC768886, KC768887; Hypocnemis peruviana: ND2: KC768896-KC768898	0.626437	0.582848	0.719237	0.193547	YEAR-ROUND_TERRITORIAL
Hypocnemis peruviana	Hypocnemis striata	PASSERIFORMES	Thamnophilidae	allopatric	YES	heterospecific	Amazon	37D	37	2	0.0436137	Hypocnemis striata: CYTB: KR781158-KR781163; ND2: EU339951, KC768905-KC768910, KC768912; COI: JN801747; Hypocnemis peruviana: CYTB: EF639954; ND2: EU339952-EU339956, EU339961, EU339963; COI: JX487584, JX487585, JX487588	0.262923	0.825547	0.94424	0.173137	YEAR-ROUND_TERRITORIAL
Hypocnemis peruviana	Hypocnemis subflava	PASSERIFORMES	Thamnophilidae	sympatric	YES	heterospecific	Amazon	37E	37	2	0.0602954	Hypocnemis subflava: ND2: EU339965; Hypocnemis peruviana: ND2: KC768895-KC768898	0.638889	0.888831	1.00254	0.00712576	YEAR-ROUND_TERRITORIAL
Catharus guttatus nanus (Pacific clade)	Catharus guttatus faxoni (eastern clade)	PASSERIFORMES	Turdidae	parapatric	NO	intraspecific	Temperate	55A	55	4	0.022685	Catharus guttatus faxoni (eastern clade): CYTB: EU619731, EU619732, EU619734, EU619735; Catharus guttatus nanus (Pacific clade): CYTB: EU619742-EU619751	0.738859	0.45466	1.27127	0.288252	SEAONALLY_TERRITORIAL
Catharus guttatus nanus (Pacific clade)	Catharus occidentalis	PASSERIFORMES	Turdidae	allopatric	NO	heterospecific	Temperate	55B	55	1	0.0687916	Catharus occidentalis: CYTB: EU154581, AY049505, AY049506; Catharus guttatus nanus (Pacific clade): CYTB: EU619742-EU619751	0.5	0.753256	0.655257	0.268119	SEAONALLY_TERRITORIAL
Sialia mexicana	Sialia sialis	PASSERIFORMES	Turdidae	sympatric	NO	heterospecific	Temperate	56A	56	2	0.0737911	Sialia sialis: CYTB: AY752402, AY352539, EU154598, HM633380, AY049488; ND2: AY752360, GU358825; COI: DQ434742-DQ434744, DQ434081, EU525498; Sialia mexicana: CYTB: DQ463684, KF269247, AY752401, AF465598; ND2: DQ469607, AY752359; COI: DQ434074-DQ434080	1	2.64625	0.669447	1.70465	SEAONALLY_TERRITORIAL
Sialia mexicana	Sialia currucoides	PASSERIFORMES	Turdidae	sympatric	NO	heterospecific	Temperate	56B	56	2	0.0596857	Sialia currucoides: CYTB: AY752400; Sialia mexicana: CYTB: DQ463684, KF269247, AY752401, AF465598; ND2: DQ469607, AY752359; COI: DQ434074-DQ434080	1	0.902425	0.830158	0.511704	SEAONALLY_TERRITORIAL
Empidonax difficilis difficilis	Empidonax flaviventris	PASSERIFORMES	Tyrannidae	allopatric	YES	heterospecific	Temperate	59A	59	1	0.0707279	Empidonax flaviventris: CYTB: AY143191, AF447599, AF447600; ND2: AF447628, AF447629, COI: DQ433608, DQ433610-DQ433612; Empidonax difficilis difficilis: CYTB: AY143195, AY143196; ND2: AF447624, AF447625; COI: DQ433603-DQ433607	1	2.05089	2.12695	0.334881	SEAONALLY_TERRITORIAL
Empidonax difficilis difficilis	Empidonax difficilis occidentalis	PASSERIFORMES	Tyrannidae	parapatric	YES	intraspecific	Temperate	59B	59	1	0.00949585	Empidonax difficilis occidentalis: CYTB: AY143200, AY143201, AY309248, AY309249; Empidonax difficilis difficilis: CYTB: AY143195, AY143196	0.588235	0.979491	1.28035	0.0356827	SEAONALLY_TERRITORIAL
Vireo cassinii	Vireo solitarius	PASSERIFORMES	Vireonidae	parapatric	NO	heterospecific	Temperate	63A	63	1	0.0270565	Vireo solitarius: CYTB: AF081963-AF081970; ND2: KM115392-KM115394, AY030137; Vireo cassinii: CYTB: AF081971-AF081990; ND2: KM115291, KM115293	0	0.366512	0.315889	0.0375002	SEAONALLY_TERRITORIAL
Vireo cassinii	Vireo plumbeus	PASSERIFORMES	Vireonidae	parapatric	NO	heterospecific	Temperate	63B	63	1	0.0289806	Vireo plumbeus: CYTB: AF081991-AF082005, AF082007; Vireo cassinii: CYTB: AF081971-AF081990	0	0.436558	0.379947	0.0587424	SEAONALLY_TERRITORIAL
Sphyrapicus varius	Sphyrapicus nuchalis or ruber	PICIFORMES	Picidae	parapatric	YES	heterospecific	Temperate	70A	70	3	0.0223948	Sphyrapicus nuchalis or ruber: CYTB: KF209080-KF209082, KF209084-KF209086, DQ479256; ND2: KT455645, DQ361285, MF766713, DQ479166; COI: DQ434112-DQ434115, DQ434117, AF272595, AF272596, HM033805, HM033806, KT075287, DQ434107-DQ434111; Sphyrapicus varius: CYTB: AY942891, U83295, U83296; ND2: KY302787; COI: HM033807, DQ434125, DQ434126, AY942878	0.272904				SEAONALLY_TERRITORIAL
Sphyrapicus ruber	Sphyrapicus nuchalis	PICIFORMES	Picidae	parapatric	YES	heterospecific	Temperate	70B	70	1	0.00763429	Sphyrapicus nuchalis: CYTB: DQ479256; ND2: MF766713, DQ479166; COI: HM033805, HM033806, KT075287, DQ434107-DQ434111; Sphyrapicus ruber: CYTB: KF209080-KF209082, KF209084-KF209086; ND2: KT455645, DQ361285; COI: DQ434112-DQ434115, DQ434117, AF272595, AF272596	0.345865				SEAONALLY_TERRITORIAL
Selenidera reinwardtii	Selenidera gouldi	PICIFORMES	Ramphastidae	allopatric	YES	heterospecific	Amazon	72A	72	1	0.0562702	Selenidera gouldi: CYTB: AY612604-AY612607, KF424580, KF424581, AF123518, JF424516; ND2: KF424570, KF424571, JF424448; Selenidera reinwardtii: CYTB: KF424578, AY279306, AY959829, EU167020; ND2: AY959856	1	1.38581	1.38373	0.204723	YEAR-ROUND_TERRITORIAL
Selenidera reinwardtii reinwardtii	Selenidera reinwardtii langsdorffii	PICIFORMES	Ramphastidae	allopatric	YES	intraspecific	Amazon	72B	72	1	0.00678967	Selenidera reinwardtii langsdorffii: CYTB: AY959829; Selenidera reinwardtii reinwardtii: CYTB: KF424578	1	0.910988	1.19901	0.400833	YEAR-ROUND_TERRITORIAL
Myrmotherula axillaris melaena	Myrmotherula axillaris albigula	PASSERIFORMES	Thamnophilidae	unknown	YES	intraspecific	Amazon	78A	78	1	0.0129994	Myrmotherula axillaris albigula: CYTB: KM080756-KM080771; Myrmotherula axillaris melaena: CYTB: KM080899-KM080912	0.416667	1.11021	1.27427	0.164099	YEAR-ROUND_TERRITORIAL
Myrmotherula axillaris melaena	Myrmotherula axillaris heterozyga/fresnayana	PASSERIFORMES	Thamnophilidae	unknown	YES	intraspecific	Amazon	78B	78	1	0.0767379	Myrmotherula axillaris heterozyga/fresnayana: CYTB: KM080858-KM080890; Myrmotherula axillaris melaena: CYTB: KM080899-KM080912	0.5	0.247338	0.40116	0.0503823	YEAR-ROUND_TERRITORIAL
Setophaga nigrescens	Setophaga graciae	PASSERIFORMES	Parulidae	sympatric	NO	heterospecific	Temperate	83A	83	2	0.0183828	Setophaga graciae: COI: EU815680; Setophaga nigrescens: CYTB: EU815683	0.973958	1.95438	1.56876	0.0761002	SEAONALLY_TERRITORIAL
Setophaga nigrescens nigrescens	Setophaga nigrescens halseii	PASSERIFORMES	Parulidae	unknown	NO	intraspecific	Temperate	83B	83	2	0.0108	Setophaga nigrescens halseii: CYTB GTR gamma from Weir & Price 2011; Setophaga nigrescens nigrescens: CYTB GTR gamma from Weir & Price 2011	0.583333	0.527578	0.897804	0.20782	SEAONALLY_TERRITORIAL
Xiphorhynchus elegans	Xiphorhynchus spixii	PASSERIFORMES	Furnariidae	parapatric	YES	heterospecific	Amazon	89A	89	1	0.0500317	Xiphorhynchus spixii: CYTB: AY504925-AY504944; Xiphorhynchus elegans: CYTB: AY504901-AY504923	0	1.75747	1.14052	1.04125	YEAR-ROUND_TERRITORIAL
Xiphorhynchus elegans juruanus or X. e. ornatus	Xiphorhynchus elegans elegans	PASSERIFORMES	Furnariidae	allopatric	YES	intraspecific	Amazon	89B	89	2	0.016247	Xiphorhynchus elegans elegans: CYTB: AY504878, AY504901-AY504912; Xiphorhynchus elegans juruanus or X. e. ornatus: CYTB: AY504913-AY504923	0	1.37583	0.994285	0.531381	YEAR-ROUND_TERRITORIAL

## Sheet: Dataset_for_FigS1
SISTER_TAXA_ID	SPECIES_COMPLEX	Latitude	Flyby_overs_Experimental	closest_approach_Experimental	Flyby_overs_Control	closest_approach_control	ratio_Flyby	ratio_Approach
1	1	temperate	0	20	1	7	0	0.35
2	2	Amazon	0	50	3	4	0	0.08
3	3	temperate	0	9	1	2	0	0.222222
4	4	temperate	0	12	1	5	0	0.416667
5	5	temperate	0	20	6	1	0	0.05
5	5	temperate	0	8.5	2	0.0001	0	1.17647e-05
5	5	temperate	0	18	6	4	0	0.222222
5	5	temperate	1	5	2	5	0.5	1
6	6	temperate	4	0.6	6	0.3	0.666667	0.5
6	6	temperate	0	17	1	4	0	0.235294
6	6	temperate	2	9	0	2.5	1	0.277778
6	6	temperate	0	10	3	1	0	0.1
7	7	temperate	0	23	0	1	1	0.0434783
7	7	temperate	1	5	2	9	0.5	1
8	8	temperate	0	30	2	2	0	0.0666667
8	8	temperate	1	2	3	2	0.333333	1
8	8	temperate	0	20	2	2.5	0	0.125
9	9	temperate	0	14	2	0.8	0	0.0571429
9	9	temperate	0	8	0	2.3	1	0.2875
9	9	temperate	0	10	0	0.8	1	0.08
9	9	temperate	0	20	7	0.8	0	0.04
10	10	temperate	0	4	3	0.0001	0	2.5e-05
10	10	temperate	0	6	0	5	1	0.833333
11	11	temperate	0	20	5	0.0001	0	5e-06
11	11	temperate	0	25	5	2.5	0	0.1
11	11	temperate	0	19	2	1.5	0	0.0789474
11	11	temperate	0	17	3	0.5	0	0.0294118
11	11	temperate	0	20	10	2	0	0.1
11	11	temperate	0	10	0	5	1	0.5
11	11	temperate	0	4	4	2.5	0	0.625
11	11	temperate	0	20	2	2	0	0.1
11	11	temperate	1	1	4	1	0.25	1
12	12	temperate	0	15	1	4	0	0.266667
12	12	temperate	0	22	3	1.5	0	0.0681818
13	13	temperate	3	0.0001	1	0.2	3	1
15	15	Amazon	0	2.5	0	10	1	1
16	16	temperate	0	2	0	2	1	1
16	16	temperate	3	3.5	6	0	0.5	0
16	16	temperate	8	0.5	0	9	1	1
16	16	temperate	3	5	2	1	1.5	0.2
18	18	temperate	0	12	0	3	1	0.25
18	18	temperate	0	22	3	1.8	0	0.0818182
19	19	temperate	0	50	2	35	0	0.7
19	19	temperate	0	35	2	0.0001	0	2.85714e-06
19	19	temperate	0	45	3	45	0	1
20	20	temperate	0	11	2	2.3	0	0.209091
20	20	temperate	0	6.5	2	1.5	0	0.230769
21	21	temperate	0	12	4	1	0	0.0833333
22	22	temperate	0	17	0	10	1	0.588235
23	23	temperate	0	12	4	0.1	0	0.00833333
23	23	temperate	0	11	0	7	1	0.636364
23	23	temperate	0	20	7	0.0001	0	5e-06
24	24	temperate	0	14	6	1	0	0.0714286
24	24	temperate	0	35	9	0.2	0	0.00571429
25	25	temperate	0	15	4	0.6	0	0.04
25	25	temperate	0	8	2	3	0	0.375
26	26	temperate	0	6.5	3	0.1	0	0.0153846
26	26	temperate	0	9	2	0.5	0	0.0555556
26	26	temperate	0	9	2	2.5	0	0.277778
26	26	temperate	0	30	7	0.3	0	0.01
26	26	temperate	10	0.1	8	1	1.25	1
28	28	temperate	7	1.5	8	1.5	0.875	1
28	28	temperate	7	0.6	6	1	1.16667	1
29	29	temperate	0	30	2	0.0001	0	3.33333e-06
29	29	temperate	0	12	7	4	0	0.333333
30	30	temperate	0	25	2	1	0	0.04
31	31	temperate	0	16	4	4	0	0.25
34	34	Amazon	0	9	0	12	1	1
34	34	Amazon	0	7	1	3.2	0	0.457143
34	34	Amazon	1	10	0	6.5	1	0.65
35	35	Amazon	0	7	0	12	1	1
36	36	temperate	2	3	2	1.2	1	0.4
38	38	Amazon	0	7	1	3	0	0.428571
39	39	Amazon	3	4	2	6	1.5	1
39	39	Amazon	1	1	0	5	1	1
39	39	Amazon	0	3	0	5	1	1
40	40	Amazon	3	0.5	2	0.5	1.5	1
40	40	Amazon	1	3	1	3	1	1
41	41	Amazon	3	1	2	3	1.5	1
41	41	Amazon	0	15	0	10	1	0.666667
42	42	Amazon	2	3	2	2.5	1	0.833333
42	42	Amazon	1	10	0	12	1	1
42	42	Amazon	6	2	2	3.5	3	1
42	42	Amazon	2	1	4	1	0.5	1
42	42	Amazon	0	7	0	4	1	0.571429
42	42	Amazon	0	13	0	6	1	0.461538
42	42	Amazon	1	3	0	6	1	1
43	43	Amazon	0	13	0	10	1	0.769231
43	43	Amazon	1	3.5	0	3.5	1	1
43	43	Amazon	0	6.5	0	8	1	1
43	43	Amazon	2	1	2	1	1	1
43	43	Amazon	1	10.5	0	3	1	0.285714
44	44	Amazon	3	0.3	2	2.5	1.5	1
45	45	Amazon	0	22	0	10	1	0.454545
46	46	Amazon	0	2	0	5	1	1
46	46	Amazon	2	0.0001	2	0	1	0
47	47	Amazon	2	6	3	6	0.666667	1
48	48	Amazon	0	9	8	4	0	0.444444
50	50	Amazon	2	3.5	1	7	2	1
50	50	Amazon	0	20	2	8	0	0.4
51	51	temperate	0	15	8	0.0001	0	6.66667e-06
53	53	temperate	1	5	0	12	1	1
53	53	temperate	0	18	0	0.8	1	0.0444444
53	53	temperate	0	20	1	1.2	0	0.06
53	53	temperate	0	8	6	0.5	0	0.0625
53	53	temperate	0	45	2	25	0	0.555556
53	53	temperate	0	18	0	4	1	0.222222
53	53	temperate	0	8	10	0.2	0	0.025
53	53	temperate	0	17	2	1.5	0	0.0882353
53	53	temperate	0	20	3	0.8	0	0.04
54	54	Amazon	3	1	7	0	0.428571	0
54	54	Amazon	4	2.5	6	1.5	0.666667	0.6
54	54	Amazon	0	8	2	2	0	0.25
54	54	Amazon	0	7	4	1	0	0.142857
54	54	Amazon	0	8	6	0.5	0	0.0625
54	54	Amazon	0	5	0	2.5	1	0.5
57	57	temperate	5	4	3	0.7	1.66667	0.175
57	57	temperate	1	12	2	8	0.5	0.666667
57	57	temperate	1	3	0	22	1	1
58	58	temperate	0	10	2	2	0	0.2
60	60	temperate	4	0.1	5	0.1	0.8	1
60	60	temperate	2	4	1	2.5	2	0.625
60	60	temperate	1	3	6	0.1	0.166667	0.0333333
61	61	temperate	0	15	2	2	0	0.133333
61	61	temperate	0	9	0	2	1	0.222222
61	61	temperate	0	20	2	0.5	0	0.025
61	61	temperate	0	13	0	1.2	1	0.0923077
62	62	Amazon	0	10	1	1.5	0	0.15
62	62	Amazon	0	6	1	3	0	0.5
62	62	Amazon	0	6	1	2	0	0.333333
64	64	temperate	2	1	4	1	0.5	1
64	64	temperate	2	9	1	5	2	0.555556
64	64	temperate	1	5	0	5	1	1
64	64	temperate	0	1	0	5	1	1
65	65	temperate	0	20	2	3	0	0.15
65	65	temperate	0	0.5	0	9	1	1
66	66	Amazon	0	10	1	5	0	0.5
68	68	temperate	0	20	0	4	1	0.2
68	68	temperate	0	9	2	9	0	1
69	69	temperate	1	5	2	1.5	0.5	0.3
71	71	Amazon	8	4	2	4	4	1
73	73	Amazon	1	2	1	2	1	1
74	74	Amazon	0	10	1	2	0	0.2
74	74	Amazon	0	3.5	0	3.5	1	1
75	75	Amazon	4	1	2	2	2	1
75	75	Amazon	0	18	0	6	1	0.333333
76	76	temperate	0	20	4	3	0	0.15
76	76	temperate	0	25	0	7.5	1	0.3
77	77	Amazon	4	1	1	1	4	1
77	77	Amazon	0	16	0	5	1	0.3125
77	77	Amazon	1	2.5	2	2	0.5	0.8
77	77	Amazon	0	8	0	7	1	0.875
79	79	temperate	0	16	3	15	0	0.9375
79	79	temperate	0	13	0	10	1	0.769231
80	80	Amazon	0	25	0	8	1	0.32
80	80	Amazon	0	4	2	0	0	0
81	81	Amazon	1	10	0	10	1	1
82	82	temperate	0	6.5	5	1	0	0.153846
82	82	temperate	0	0.2	0	0.1	1	0.5
82	82	temperate	0	20	0	4.5	1	0.225
82	82	temperate	0	12	4	3	0	0.25
82	82	temperate	0	12	7	0.7	0	0.0583333
84	84	Amazon	0	6	0	10	1	1
85	85	Amazon	0	15	2	6	0	0.4
85	85	Amazon	2	10	0	10	1	1
85	85	Amazon	0	10	0	9	1	0.9
86	86	Amazon	0	9	0	4	1	0.444444
87	87	Amazon	0	11	0	4.5	1	0.409091
87	87	Amazon	0	9	0	3.5	1	0.388889
88	88	Amazon	0	0.0001	4	0.0001	0	1
91	91	Amazon	1	2	0	2	1	1
14A	14	Amazon	0	8	1	1.5	0	0.1875
14A	14	Amazon	1	20	1	1	1	0.05
14B	14	Amazon	0	15	0	4.5	1	0.3
14B	14	Amazon	0	0.0001	1	4	0	1
14C	14	Amazon	0	15	4	1	0	0.0666667
14C	14	Amazon	0	20	1	3	0	0.15
17A	17	Amazon	0	25	5	2	0	0.08
17B	17	Amazon	0	40	5	2	0	0.05
17B	17	Amazon	0	30	2	1	0	0.0333333
17B	17	Amazon	0	30	6	3.3	0	0.11
27A	27	temperate	0	5	4	3	0	0.6
27A	27	temperate	0	14	4	3	0	0.214286
27A	27	temperate	5	5	12	0.8	0.416667	0.16
27A	27	temperate	3	11	7	1	0.428571	0.0909091
27A	27	temperate	5	1	7	0.0001	0.714286	0.0001
27A	27	temperate	1	2.5	7	0.0001	0.142857	4e-05
27B	27	temperate	0	15	13	15	0	1
27B	27	temperate	0	25	2	1	0	0.04
27B	27	temperate	0	4	3	4	0	1
27C	27	temperate	1	5	3	3	0.333333	0.6
27C	27	temperate	0	14	2	2.3	0	0.164286
27C	27	temperate	0	15	7	1.5	0	0.1
27C	27	temperate	0	7	5	0.5	0	0.0714286
27D	27	temperate	6	4.5	12	0	0.5	0
27D	27	temperate	0	12	5	2	0	0.166667
32A	32	temperate	2	0.5	3	0.5	0.666667	1
32A	32	temperate	5	1	3	1	1.66667	1
32A	32	temperate	0	10	5	0.4	0	0.04
32A	32	temperate	1	1	1	3	1	1
32B	32	temperate	0	15	0	6.5	1	0.433333
32B	32	temperate	0	12	1	2	0	0.166667
32B	32	temperate	0	12	0	0.3	1	0.025
33A	33	Amazon	1	2.5	2	2.5	0.5	1
33A	33	Amazon	0	5	1	1	0	0.2
33B	33	Amazon	0	12	0	5	1	0.416667
33C	33	Amazon	0	4	3	2	0	0.5
37A	37	Amazon	1	0.0001	6	1	0.166667	1
37A	37	Amazon	2	1	3	0.5	0.666667	0.5
37A	37	Amazon	4	1	2	1	2	1
37B	37	Amazon	0	2.7	0	2	1	0.740741
37B	37	Amazon	1	2	0	1.5	1	0.75
37C	37	Amazon	0	3.5	5	1.3	0	0.371429
37D	37	Amazon	4	2	3	1.2	1.33333	0.6
37D	37	Amazon	2	4	6	1.5	0.333333	0.375
37E	37	Amazon	2	3	12	1	0.166667	0.333333
37E	37	Amazon	0	9	0	6	1	0.666667
55A	55	temperate	2	1.2	6	1.2	0.333333	1
55A	55	temperate	0	20	1	0.5	0	0.025
55A	55	temperate	0	10	5	2.2	0	0.22
55A	55	temperate	0	5	4	1.5	0	0.3
55B	55	temperate	0	5	3	5	0	1
56A	56	temperate	0	25	6	1.4	0	0.056
56A	56	temperate	0	40	6	1	0	0.025
56B	56	temperate	0	23	2	7	0	0.304348
56B	56	temperate	0	23	11	0.1	0	0.00434783
59A	59	temperate	0	13	3	1.5	0	0.115385
59B	59	temperate	0	3	3	1.5	0	0.5
63A	63	temperate	4	0.6	4	0.6	1	1
63B	63	temperate	1	2.3	0	4.5	1	1
70A	70	temperate	1	4	0	13	1	1
70A	70	temperate	0	16	1	10	0	0.625
70A	70	temperate	6	2	13	1	0.461538	0.5
70B	70	temperate	3	3	4	0.5	0.75	0.166667
72A	72	Amazon	0	45	0	5	1	0.111111
72B	72	Amazon	0	10	2	4	0	0.4
78A	78	Amazon	1	5	2	4	0.5	0.8
78B	78	Amazon	0	9.5	4	9.5	0	1
83A	83	temperate	0	9	4	0.4	0	0.0444444
83A	83	temperate	0	20	0	8	1	0.4
83B	83	temperate	0	5	0	4	1	0.8
83B	83	temperate	0	22	0	5	1	0.227273
89A	89	Amazon	1	11	1	15	1	1
89B	89	Amazon	2	2.7	1	4	2	1
89B	89	Amazon	1	20	0	18	1	0.9
